# Supplementary material for: Degradation of Swainsonine by the NADP-Dependent Alcohol Dehydrogenase A1R6C3 in Arthrobacter sp. HW08
Source: Toxins (Basel). 2016 May 16;8(5):145. doi: 10.3390/toxins8050145 (PMC4885060; doi:10.3390/toxins8050145)
Supplement: Supplementary file 1 [file toxins-08-00145-s001.zip]

Archive with 6 entries (5 files):
- toxins-124164-supplementary/Figure S1.pdf
- toxins-124164-supplementary/Table S1.xls
- toxins-124164-supplementary/Table S2.xls
- toxins-124164-supplementary/Table S3.xls
- toxins-124164-supplementary/Table S4.xls
- toxins-124164-supplementary/
