# Supplementary material for: Degradation of Swainsonine by the NADP-Dependent Alcohol Dehydrogenase A1R6C3 in Arthrobacter sp. HW08
Source: Toxins (Basel). 2016 May 16;8(5):145. doi: 10.3390/toxins8050145 (PMC4885060; doi:10.3390/toxins8050145)
Supplement: Supplementary file 1 [file toxins-08-00145-s001.zip › toxins-124164-supplementary/Table S1.xls]

## Sheet: Sheet1
Protein IDs	iBAQ t-test p value	Fasta headers
A0JV26	4.16659e-06	>sp|A0JV26|ASSY_ARTS2 Argininosuccinate synthase OS=Arthrobacter sp. (strain FB24) GN=argG PE=3 SV=1;>tr|F0M857|F0M857_ARTPP Argininosuccinate synthase OS=Arthrobacter phenanthrenivorans (strain DSM 18606 / JCM 16027 / LMG 23796 / Sphe3) GN=argG PE=3 SV=1
A1R2T9	4.20761e-06	>tr|A1R2T9|A1R2T9_ARTAT Uncharacterized protein OS=Arthrobacter aurescens (strain TC1) GN=AAur_0750 PE=4 SV=1;>tr|J7LQF1|J7LQF1_9MICC Uncharacterized protein OS=Arthrobacter sp. Rue61a GN=ARUE_c07030 PE=4 SV=1;>tr|B8HC19|B8HC19_ARTCA Uncharacterized protei
A0JWV9	0.00206176	>tr|A0JWV9|A0JWV9_ARTS2 Putative glutathione S-transferase OS=Arthrobacter sp. (strain FB24) GN=Arth_2149 PE=4 SV=1;>tr|F0M188|F0M188_ARTPP Putative glutathione S-transferase OS=Arthrobacter phenanthrenivorans (strain DSM 18606 / JCM 16027 / LMG 23796 / Sp
E1VY68	0.00185232	>tr|E1VY68|E1VY68_ARTAR 50S ribosomal protein L3 OS=Arthrobacter arilaitensis (strain DSM 16368 / CIP 108037 / JCM 13566 / Re117) GN=rplC PE=3 SV=1
A1R8R4	0.00849142	>sp|A1R8R4|RL17_ARTAT 50S ribosomal protein L17 OS=Arthrobacter aurescens (strain TC1) GN=rplQ PE=3 SV=1;>sp|A0JZ48|RL17_ARTS2 50S ribosomal protein L17 OS=Arthrobacter sp. (strain FB24) GN=rplQ PE=3 SV=1;>sp|B8HCX3|RL17_ARTCA 50S ribosomal protein L17 OS=
A1R4C3	0.0164825	>tr|A1R4C3|A1R4C3_ARTAT Putative FemAB family protein OS=Arthrobacter aurescens (strain TC1) GN=AAur_1303 PE=4 SV=1;>tr|J7LLD8|J7LLD8_9MICC Putative FemAB family protein OS=Arthrobacter sp. Rue61a GN=ARUE_c12400 PE=4 SV=1
F0M4Q8	0.00299461	>tr|F0M4Q8|F0M4Q8_ARTPP Monoamine oxidase OS=Arthrobacter phenanthrenivorans (strain DSM 18606 / JCM 16027 / LMG 23796 / Sphe3) GN=Asphe3_00340 PE=4 SV=1
F0M9C1	0.00508083	>tr|F0M9C1|F0M9C1_ARTPP 4-hydroxyphenylpyruvate dioxygenase OS=Arthrobacter phenanthrenivorans (strain DSM 18606 / JCM 16027 / LMG 23796 / Sphe3) GN=Asphe3_38870 PE=4 SV=1
A1R8I0	0.00781708	>tr|A1R8I0|A1R8I0_ARTAT Magnesium and cobalt transport protein CorA OS=Arthrobacter aurescens (strain TC1) GN=corA PE=4 SV=1;>tr|J7LWP6|J7LWP6_9MICC Putative CorA-like metal ion (Mg2+/Co2+) transporter OS=Arthrobacter sp. Rue61a GN=ARUE_c29860 PE=4 SV=1;>t
L8TGW6	0.00205941	>tr|L8TGW6|L8TGW6_9MICC Glycine dehydrogenase (Fragment) OS=Arthrobacter sp. SJCon GN=G205_23599 PE=3 SV=1
N1V2A3	5.06635e-05	>tr|N1V2A3|N1V2A3_9MICC Exodeoxyribonuclease VII large subunit OS=Arthrobacter crystallopoietes BAB-32 GN=D477_004142 PE=4 SV=1
J7LUX0	0.0145881	>tr|J7LUX0|J7LUX0_9MICC Transcriptional regulator, TetR family OS=Arthrobacter sp. Rue61a GN=ARUE_c22950 PE=4 SV=1
A0JZ71	0.000709784	>sp|A0JZ71|RS8_ARTS2 30S ribosomal protein S8 OS=Arthrobacter sp. (strain FB24) GN=rpsH PE=3 SV=1;>tr|F0M9Y8|F0M9Y8_ARTPP 30S ribosomal protein S8 OS=Arthrobacter phenanthrenivorans (strain DSM 18606 / JCM 16027 / LMG 23796 / Sphe3) GN=rpsH PE=3 SV=1
A1R8F8	0.0161125	>tr|A1R8F8|A1R8F8_ARTAT Exodeoxyribonuclease 7 large subunit OS=Arthrobacter aurescens (strain TC1) GN=xseA PE=3 SV=1;>tr|J7LQY5|J7LQY5_9MICC Exodeoxyribonuclease 7 large subunit OS=Arthrobacter sp. Rue61a GN=xseA PE=3 SV=1
H0QHI2	0.00911117	>tr|H0QHI2|H0QHI2_ARTGO Bifunctional protein FolD OS=Arthrobacter globiformis NBRC 12137 GN=folD PE=3 SV=1;>sp|Q9AGP6|FOLD_ARTGO Bifunctional protein FolD OS=Arthrobacter globiformis GN=folD PE=3 SV=1
A1R9T7	9.47555e-05	>tr|A1R9T7|A1R9T7_ARTAT Putative acetyl xylan esterase OS=Arthrobacter aurescens (strain TC1) GN=AAur_3303 PE=4 SV=1;>tr|J7LS88|J7LS88_9MICC Cephalosporin C deacetylase Cah OS=Arthrobacter sp. Rue61a GN=cah PE=4 SV=1
H0QS18	0.000202914	>tr|H0QS18|H0QS18_ARTGO Putative uncharacterized protein OS=Arthrobacter globiformis NBRC 12137 GN=ARGLB_085_01880 PE=4 SV=1
A1R921	0.0172876	>tr|A1R921|A1R921_ARTAT Putative transcriptional regulator, TetR family OS=Arthrobacter aurescens (strain TC1) GN=AAur_3028 PE=4 SV=1;>tr|J7LRI6|J7LRI6_9MICC Putative transcriptional regulator, TetR family OS=Arthrobacter sp. Rue61a GN=ARUE_c31780 PE=4 SV=
A1R4F9	0.0451465	>tr|A1R4F9|A1R4F9_ARTAT Putative ABC transporter, ATP-binding protein OS=Arthrobacter aurescens (strain TC1) GN=AAur_1339 PE=3 SV=1;>tr|J7LTL7|J7LTL7_9MICC Putative ABC transporter ATP-binding protein YfmR OS=Arthrobacter sp. Rue61a GN=yfmR PE=3 SV=1
F0M9R5	0.0104375	>tr|F0M9R5|F0M9R5_ARTPP Amino acid/polyamine/organocation transporter, APC superfamily OS=Arthrobacter phenanthrenivorans (strain DSM 18606 / JCM 16027 / LMG 23796 / Sphe3) GN=Asphe3_16160 PE=4 SV=1;>tr|J7LVJ9|J7LVJ9_9MICC Putative amino acid permease YdaO
A1RB87	0.00108373	>tr|A1RB87|A1RB87_ARTAT Putative integral mrmbrane protein OS=Arthrobacter aurescens (strain TC1) GN=AAur_3820 PE=4 SV=1;>tr|J7LZP8|J7LZP8_9MICC Putative integral membrane protein OS=Arthrobacter sp. Rue61a GN=ARUE_c39540 PE=4 SV=1
A1R318	0.00825241	>tr|A1R318|A1R318_ARTAT Putative flavohemoprotein OS=Arthrobacter aurescens (strain TC1) GN=AAur_0833 PE=3 SV=1;>tr|J7LK48|J7LK48_9MICC Flavohemoprotein Hmp OS=Arthrobacter sp. Rue61a GN=hmp PE=3 SV=1
A0JZ84	0.00777933	>sp|A0JZ84|RL3_ARTS2 50S ribosomal protein L3 OS=Arthrobacter sp. (strain FB24) GN=rplC PE=3 SV=1;>tr|F0MA08|F0MA08_ARTPP 50S ribosomal protein L3 OS=Arthrobacter phenanthrenivorans (strain DSM 18606 / JCM 16027 / LMG 23796 / Sphe3) GN=rplC PE=3 SV=1;>tr|H
A1R7V2	0.0167289	>tr|A1R7V2|A1R7V2_ARTAT Uncharacterized protein OS=Arthrobacter aurescens (strain TC1) GN=AAur_2593 PE=4 SV=1;>tr|J7LW59|J7LW59_9MICC Uncharacterized protein OS=Arthrobacter sp. Rue61a GN=ARUE_c27480 PE=4 SV=1
J7LS68	0.000356102	>tr|J7LS68|J7LS68_9MICC Transcriptional regulator, TetR family OS=Arthrobacter sp. Rue61a GN=ARUE_c07690 PE=4 SV=1;>tr|H0QLL5|H0QLL5_ARTGO Putative TetR family transcriptional regulator OS=Arthrobacter globiformis NBRC 12137 GN=ARGLB_047_00660 PE=4 SV=1;>t
A1R262	0.0476793	>tr|A1R262|A1R262_ARTAT HTH-type transcriptional regulator betI OS=Arthrobacter aurescens (strain TC1) GN=betI PE=4 SV=1;>tr|J7LPU2|J7LPU2_9MICC HTH-type transcriptional regulator BetI OS=Arthrobacter sp. Rue61a GN=betI PE=4 SV=1;>tr|F0M706|F0M706_ARTPP Tr
A1R9S4	0.028452	>tr|A1R9S4|A1R9S4_ARTAT Phosphoglycerate mutase family protein OS=Arthrobacter aurescens (strain TC1) GN=AAur_3290 PE=4 SV=1;>tr|J7LS80|J7LS80_9MICC Uncharacterized protein OS=Arthrobacter sp. Rue61a GN=ARUE_c34290 PE=4 SV=1
A0JYF8	0.0024724	>tr|A0JYF8|A0JYF8_ARTS2 Glutamate dehydrogenase (NAD) OS=Arthrobacter sp. (strain FB24) GN=Arth_2699 PE=4 SV=1
A1R8B6	0.00263917	>tr|A1R8B6|A1R8B6_ARTAT Uncharacterized protein OS=Arthrobacter aurescens (strain TC1) GN=AAur_2766 PE=4 SV=1;>tr|J7LQU3|J7LQU3_9MICC Uncharacterized protein OS=Arthrobacter sp. Rue61a GN=ARUE_c29190 PE=4 SV=1;>tr|N1UZ71|N1UZ71_9MICC Uncharacterized protei
A0K0S9	0.00793599	>tr|A0K0S9|A0K0S9_ARTS2 2-oxohept-3-enedioate hydratase OS=Arthrobacter sp. (strain FB24) GN=Arth_3524 PE=4 SV=1;>tr|B8H6P2|B8H6P2_ARTCA 2-oxo-hepta-3-ene-1,7-dioic acid hydratase OS=Arthrobacter chlorophenolicus (strain A6 / ATCC 700700 / DSM 12829 / JCM
A0K0E7	0.0233676	>tr|A0K0E7|A0K0E7_ARTS2 3-dehydroquinate dehydratase OS=Arthrobacter sp. (strain FB24) GN=aroQ PE=3 SV=1;>tr|H0QH36|H0QH36_ARTGO 3-dehydroquinate dehydratase OS=Arthrobacter globiformis NBRC 12137 GN=aroQ PE=3 SV=1
A1RCB0	0.0361812	>tr|A1RCB0|A1RCB0_ARTAT Putative 60Kd inner membrane family protein OS=Arthrobacter aurescens (strain TC1) GN=AAur_4207 PE=3 SV=1;>tr|J7LZD0|J7LZD0_9MICC Membrane protein OxaA OS=Arthrobacter sp. Rue61a GN=oxaA PE=3 SV=1;>tr|F0MA77|F0MA77_ARTPP Preprotein
A0K1Q7	0.0388044	>tr|A0K1Q7|A0K1Q7_ARTS2 Uncharacterized protein OS=Arthrobacter sp. (strain FB24) GN=Arth_3852 PE=4 SV=1;>tr|N1UVU9|N1UVU9_9MICC Uncharacterized protein OS=Arthrobacter crystallopoietes BAB-32 GN=D477_016310 PE=4 SV=1;>tr|B8HB99|B8HB99_ARTCA Uncharacterize
L8TTE3	0.0316439	>tr|L8TTE3|L8TTE3_9MICC Phenol 2-monooxygenase OS=Arthrobacter sp. SJCon GN=G205_08188 PE=4 SV=1;>tr|A1RDD9|A1RDD9_ARTAT Putative FAD monooxygenase, PheA/TfdB family OS=Arthrobacter aurescens (strain TC1) GN=AAur_pTC20088 PE=4 SV=1;>tr|F0M6W3|F0M6W3_ARTPP
A1R9S7	0.00466509	>tr|A1R9S7|A1R9S7_ARTAT Putative membrane protein OS=Arthrobacter aurescens (strain TC1) GN=AAur_3293 PE=4 SV=1;>tr|J7LUZ7|J7LUZ7_9MICC Putative membrane protein OS=Arthrobacter sp. Rue61a GN=ARUE_c34320 PE=4 SV=1
A1R951	0.00706474	>tr|A1R951|A1R951_ARTAT Uncharacterized protein OS=Arthrobacter aurescens (strain TC1) GN=AAur_3062 PE=4 SV=1;>tr|J7LX78|J7LX78_9MICC Uncharacterized protein OS=Arthrobacter sp. Rue61a GN=ARUE_c32110 PE=4 SV=1
A1R556	0.000904734	>sp|A1R556|LEXA_ARTAT LexA repressor OS=Arthrobacter aurescens (strain TC1) GN=lexA PE=3 SV=1;>tr|J7LM38|J7LM38_9MICC LexA repressor OS=Arthrobacter sp. Rue61a GN=lexA PE=3 SV=1;>tr|H0QI80|H0QI80_ARTGO LexA repressor OS=Arthrobacter globiformis NBRC 12137
B8H6U3	0.00406229	>tr|B8H6U3|B8H6U3_ARTCA Uncharacterized protein OS=Arthrobacter chlorophenolicus (strain A6 / ATCC 700700 / DSM 12829 / JCM 12360) GN=Achl_1677 PE=4 SV=1
A1R1C0	0.00328446	>tr|A1R1C0|A1R1C0_ARTAT Putative transcriptional regulator, lacI family OS=Arthrobacter aurescens (strain TC1) GN=AAur_0211 PE=4 SV=1;>tr|J7LIK1|J7LIK1_9MICC HTH-type transcriptional repressor PurR OS=Arthrobacter sp. Rue61a GN=purR2 PE=4 SV=1
A0JZI2	1.11457e-05	>tr|A0JZI2|A0JZI2_ARTS2 UPF0234 protein Arth_3073 OS=Arthrobacter sp. (strain FB24) GN=Arth_3073 PE=3 SV=1;>tr|F0MB80|F0MB80_ARTPP UPF0234 protein Asphe3_29050 OS=Arthrobacter phenanthrenivorans (strain DSM 18606 / JCM 16027 / LMG 23796 / Sphe3) GN=Asphe3_
A1R9P3	0.00198616	>tr|A1R9P3|A1R9P3_ARTAT 3-hydroxybutyryl-CoA dehydratase OS=Arthrobacter aurescens (strain TC1) GN=crt PE=4 SV=1;>tr|J7LUW2|J7LUW2_9MICC 3-hydroxybutyryl-CoA dehydratase Crt OS=Arthrobacter sp. Rue61a GN=crt2 PE=4 SV=1;>tr|H0QGS8|H0QGS8_ARTGO Putative enoy
A1R5R2	0.00621255	>sp|A1R5R2|FMT_ARTAT Methionyl-tRNA formyltransferase OS=Arthrobacter aurescens (strain TC1) GN=fmt PE=3 SV=1;>tr|J7LUY1|J7LUY1_9MICC Methionyl-tRNA formyltransferase OS=Arthrobacter sp. Rue61a GN=fmt PE=3 SV=1;>sp|A0JVJ5|FMT_ARTS2 Methionyl-tRNA formyltra
A1R5W7	0.0425665	>tr|A1R5W7|A1R5W7_ARTAT ATP-dependent chaperone protein ClpB OS=Arthrobacter aurescens (strain TC1) GN=clpB PE=3 SV=1;>tr|J7LU21|J7LU21_9MICC Chaperone protein ClpB 2 OS=Arthrobacter sp. Rue61a GN=clpB2 PE=3 SV=1;>tr|H0QLS8|H0QLS8_ARTGO Chaperone ClpB OS=A
A1R487	0.019098	>tr|A1R487|A1R487_ARTAT Uncharacterized protein OS=Arthrobacter aurescens (strain TC1) GN=AAur_1265 PE=4 SV=1;>tr|J7LRS7|J7LRS7_9MICC Uncharacterized protein OS=Arthrobacter sp. Rue61a GN=ARUE_c12010 PE=4 SV=1;>tr|H0QHC4|H0QHC4_ARTGO Putative uncharacteriz
J7LYV5	0.0121222	>tr|J7LYV5|J7LYV5_9MICC Uncharacterized protein OS=Arthrobacter sp. Rue61a GN=ARUE_c34350 PE=4 SV=1;>tr|A1R9T0|A1R9T0_ARTAT HAD-superfamily hydrolase, subfamily IB (Phosphoserine phosphatase-like) OS=Arthrobacter aurescens (strain TC1) GN=AAur_3296 PE=4 SV
A1RB94	0.0143932	>tr|A1RB94|A1RB94_ARTAT Sarcosine oxidase delta subunit OS=Arthrobacter aurescens (strain TC1) GN=AAur_3827 PE=4 SV=1;>tr|J7LTP3|J7LTP3_9MICC Sarcosine oxidase subunit delta OS=Arthrobacter sp. Rue61a GN=soxD PE=4 SV=1;>tr|F0M721|F0M721_ARTPP Sarcosine oxi
A1R1T1	0.0020277	>tr|A1R1T1|A1R1T1_ARTAT Putative cupin superfamily protein OS=Arthrobacter aurescens (strain TC1) GN=AAur_0378 PE=4 SV=1;>tr|J7LQZ8|J7LQZ8_9MICC Putative cupin superfamily protein OS=Arthrobacter sp. Rue61a GN=ARUE_c03510 PE=4 SV=1
A1R4A3	0.0120201	>tr|A1R4A3|A1R4A3_ARTAT Putative permease OS=Arthrobacter aurescens (strain TC1) GN=AAur_1282 PE=4 SV=1;>tr|J7LNS9|J7LNS9_9MICC UPF0118 membrane protein OS=Arthrobacter sp. Rue61a GN=ARUE_c12180 PE=4 SV=1
J7LXT8	0.0226632	>tr|J7LXT8|J7LXT8_9MICC 3-dehydroquinate dehydratase OS=Arthrobacter sp. Rue61a GN=aroQ PE=3 SV=1;>tr|A1R9Z7|A1R9Z7_ARTAT 3-dehydroquinate dehydratase OS=Arthrobacter aurescens (strain TC1) GN=aroQ PE=3 SV=1;>tr|B8HFU2|B8HFU2_ARTCA 3-dehydroquinate dehydra
A1R8X1	0.00454803	>tr|A1R8X1|A1R8X1_ARTAT Putative stress-responsive transcriptional regulator PspC OS=Arthrobacter aurescens (strain TC1) GN=AAur_2975 PE=4 SV=1;>tr|J7LX29|J7LX29_9MICC Putative stress-responsive transcriptional regulator PspC OS=Arthrobacter sp. Rue61a GN=
A1R8R3	0.0260895	>tr|A1R8R3|A1R8R3_ARTAT tRNA pseudouridine synthase A OS=Arthrobacter aurescens (strain TC1) GN=truA PE=3 SV=1;>tr|J7LY55|J7LY55_9MICC tRNA pseudouridine synthase A OS=Arthrobacter sp. Rue61a GN=truA PE=3 SV=1
A1R8P5	0.0415763	>tr|A1R8P5|A1R8P5_ARTAT YjeF family protein OS=Arthrobacter aurescens (strain TC1) GN=AAur_2898 PE=3 SV=1;>tr|J7LYN1|J7LYN1_9MICC Uncharacterized protein OS=Arthrobacter sp. Rue61a GN=ARUE_c30490 PE=3 SV=1
H0QMU6	0.00447469	>tr|H0QMU6|H0QMU6_ARTGO Putative uncharacterized protein OS=Arthrobacter globiformis NBRC 12137 GN=ARGLB_058_00270 PE=4 SV=1
A0JYN3	0.000193466	>tr|A0JYN3|A0JYN3_ARTS2 UBA/THIF-type NAD/FAD binding protein OS=Arthrobacter sp. (strain FB24) GN=Arth_2774 PE=4 SV=1;>tr|H0QS26|H0QS26_ARTGO Putative molybdopterin synthase sulfurylase MoeB OS=Arthrobacter globiformis NBRC 12137 GN=moeB PE=4 SV=1;>tr|F0M
H0QJJ6	0.0315229	>tr|H0QJJ6|H0QJJ6_ARTGO Pantothenate synthetase OS=Arthrobacter globiformis NBRC 12137 GN=panC PE=3 SV=1;>tr|F0M7W3|F0M7W3_ARTPP Pantothenate synthetase OS=Arthrobacter phenanthrenivorans (strain DSM 18606 / JCM 16027 / LMG 23796 / Sphe3) GN=panC PE=3 SV=1
A0JYK0	0.00857263	>tr|A0JYK0|A0JYK0_ARTS2 Electron transfer flavoprotein, alpha subunit OS=Arthrobacter sp. (strain FB24) GN=Arth_2741 PE=4 SV=1
J7LYI5	0.0192339	>tr|J7LYI5|J7LYI5_9MICC NADPH-ferredoxin reductase FprA OS=Arthrobacter sp. Rue61a GN=fprA1 PE=4 SV=1;>tr|A1R955|A1R955_ARTAT Putative ferredoxin/ferredoxin-NADP reductase OS=Arthrobacter aurescens (strain TC1) GN=AAur_3066 PE=4 SV=1;>tr|H0QQH0|H0QQH0_ARTG
A1RAA9	0.0214447	>tr|A1RAA9|A1RAA9_ARTAT DNA hydrolase, MutT/nudix family OS=Arthrobacter aurescens (strain TC1) GN=AAur_3478 PE=3 SV=1
A1RBD4	0.000137808	>tr|A1RBD4|A1RBD4_ARTAT Uncharacterized protein OS=Arthrobacter aurescens (strain TC1) GN=AAur_3869 PE=4 SV=1;>tr|J7LWH3|J7LWH3_9MICC Uncharacterized protein OS=Arthrobacter sp. Rue61a GN=ARUE_c40110 PE=4 SV=1
A0JWS9	0.0334568	>tr|A0JWS9|A0JWS9_ARTS2 3-oxoacyl-[acyl-carrier-protein] reductase OS=Arthrobacter sp. (strain FB24) GN=Arth_2119 PE=3 SV=1;>tr|F0MBR9|F0MBR9_ARTPP 3-oxoacyl-(Acyl-carrier-protein) reductase OS=Arthrobacter phenanthrenivorans (strain DSM 18606 / JCM 16027
A1RB64	0.00581523	>tr|A1RB64|A1RB64_ARTAT Transcriptional regulator, GntR family OS=Arthrobacter aurescens (strain TC1) GN=AAur_3797 PE=4 SV=1;>tr|J7LYP0|J7LYP0_9MICC Transcriptional regulator, GntR family OS=Arthrobacter sp. Rue61a GN=ARUE_c39300 PE=4 SV=1
H0QM48	0.00312613	>tr|H0QM48|H0QM48_ARTGO Dihydrolipoyl dehydrogenase OS=Arthrobacter globiformis NBRC 12137 GN=lpd PE=3 SV=1;>tr|F0M9N7|F0M9N7_ARTPP Dihydrolipoyl dehydrogenase OS=Arthrobacter phenanthrenivorans (strain DSM 18606 / JCM 16027 / LMG 23796 / Sphe3) GN=Asphe3_
H0QSJ6	0.00578767	>tr|H0QSJ6|H0QSJ6_ARTGO Branched-chain alpha-keto acid dehydrogenase E1 alpha subunit OS=Arthrobacter globiformis NBRC 12137 GN=bkdF PE=4 SV=1;>tr|B8H7W8|B8H7W8_ARTCA Pyruvate dehydrogenase (Acetyl-transferring) E1 component, alpha subunit OS=Arthrobacter
A0JRD2	0.0022774	>tr|A0JRD2|A0JRD2_ARTS2 Uncharacterized protein OS=Arthrobacter sp. (strain FB24) GN=Arth_0201 PE=4 SV=1;>tr|H0QJM3|H0QJM3_ARTGO Putative uncharacterized protein OS=Arthrobacter globiformis NBRC 12137 GN=ARGLB_032_00710 PE=4 SV=1;>tr|L8TMN1|L8TMN1_9MICC Me
B8HCR8	0.00970225	>tr|B8HCR8|B8HCR8_ARTCA RNA methyltransferase, TrmH family, group 3 OS=Arthrobacter chlorophenolicus (strain A6 / ATCC 700700 / DSM 12829 / JCM 12360) GN=Achl_0856 PE=4 SV=1
F0M6L0	0.00163391	>tr|F0M6L0|F0M6L0_ARTPP ATP synthase epsilon chain OS=Arthrobacter phenanthrenivorans (strain DSM 18606 / JCM 16027 / LMG 23796 / Sphe3) GN=atpC PE=3 SV=1;>tr|L8TVH4|L8TVH4_9MICC ATP synthase epsilon chain OS=Arthrobacter sp. SJCon GN=atpC PE=3 SV=1;>tr|B8
A1R9L0	0.0106821	>tr|A1R9L0|A1R9L0_ARTAT Phenylacetate-CoA oxygenase, PaaH subunit OS=Arthrobacter aurescens (strain TC1) GN=paaH PE=4 SV=1;>tr|J7LZ64|J7LZ64_9MICC Ring 1,2-phenylacetyl-CoA epoxidase component OS=Arthrobacter sp. Rue61a GN=paaB PE=4 SV=1;>tr|B8HEH9|B8HEH9_
F0M180	0.0231474	>tr|F0M180|F0M180_ARTPP 2,3-bisphosphoglycerate-dependent phosphoglycerate mutase OS=Arthrobacter phenanthrenivorans (strain DSM 18606 / JCM 16027 / LMG 23796 / Sphe3) GN=gpmA PE=3 SV=1
A1R7L7	0.0304734	>tr|A1R7L7|A1R7L7_ARTAT Putative permease domain protein OS=Arthrobacter aurescens (strain TC1) GN=AAur_2505 PE=4 SV=1;>tr|J7LVY6|J7LVY6_9MICC Putative permease protein of ABC-type transport system OS=Arthrobacter sp. Rue61a GN=ARUE_c26600 PE=4 SV=1
L8TSC8	0.000778384	>tr|L8TSC8|L8TSC8_9MICC Mn-dependent transcriptional regulator OS=Arthrobacter sp. SJCon GN=G205_13682 PE=4 SV=1
B8HC87	0.00474445	>tr|B8HC87|B8HC87_ARTCA Binding-protein-dependent transport systems inner membrane component OS=Arthrobacter chlorophenolicus (strain A6 / ATCC 700700 / DSM 12829 / JCM 12360) GN=Achl_2538 PE=3 SV=1
A0JWX2	2.21053e-05	>tr|A0JWX2|A0JWX2_ARTS2 Peptidase M20 OS=Arthrobacter sp. (strain FB24) GN=Arth_2162 PE=4 SV=1;>tr|B8H8K2|B8H8K2_ARTCA Peptidase M20 OS=Arthrobacter chlorophenolicus (strain A6 / ATCC 700700 / DSM 12829 / JCM 12360) GN=Achl_1905 PE=4 SV=1
A1R8Y7	0.018136	>sp|A1R8Y7|TYSY_ARTAT Thymidylate synthase OS=Arthrobacter aurescens (strain TC1) GN=thyA PE=3 SV=1;>tr|J7LYV4|J7LYV4_9MICC Thymidylate synthase OS=Arthrobacter sp. Rue61a GN=thyA PE=3 SV=1;>tr|H0QQ06|H0QQ06_ARTGO Thymidylate synthase OS=Arthrobacter globi
A1R7Y5	0.00187233	>tr|A1R7Y5|A1R7Y5_ARTAT Ferric uptake regulation protein OS=Arthrobacter aurescens (strain TC1) GN=fur PE=4 SV=1;>tr|J7LY47|J7LY47_9MICC Ferric uptake regulation protein Fur OS=Arthrobacter sp. Rue61a GN=fur1 PE=4 SV=1
A1R8Z6	0.0141548	>tr|A1R8Z6|A1R8Z6_ARTAT Putative MaoC-like domain protein OS=Arthrobacter aurescens (strain TC1) GN=AAur_3001 PE=4 SV=1;>tr|J7LU87|J7LU87_9MICC Putative MaoC-like domain protein OS=Arthrobacter sp. Rue61a GN=ARUE_c31490 PE=4 SV=1
A1R3Y3	0.045945	>tr|A1R3Y3|A1R3Y3_ARTAT Putative transcriptional regulator, MarR family OS=Arthrobacter aurescens (strain TC1) GN=AAur_1159 PE=4 SV=1
A1R3Z8	0.003825	>tr|A1R3Z8|A1R3Z8_ARTAT Putative cold shock protein OS=Arthrobacter aurescens (strain TC1) GN=AAur_1174 PE=3 SV=1;>tr|J7LL25|J7LL25_9MICC Putative cold shock protein A OS=Arthrobacter sp. Rue61a GN=cspA PE=3 SV=1;>tr|H0QTL5|H0QTL5_ARTGO Putative cold shock
A1R3U4	0.000694466	>tr|A1R3U4|A1R3U4_ARTAT Uncharacterized protein OS=Arthrobacter aurescens (strain TC1) GN=AAur_1118 PE=4 SV=1;>tr|J7LT25|J7LT25_9MICC Uncharacterized protein OS=Arthrobacter sp. Rue61a GN=ARUE_c10700 PE=4 SV=1
F0M5I3	0.010067	>tr|F0M5I3|F0M5I3_ARTPP Uncharacterized conserved protein OS=Arthrobacter phenanthrenivorans (strain DSM 18606 / JCM 16027 / LMG 23796 / Sphe3) GN=Asphe3_00960 PE=4 SV=1
F0M3F8	0.00837884	>tr|F0M3F8|F0M3F8_ARTPP Putative intracellular protease/amidase OS=Arthrobacter phenanthrenivorans (strain DSM 18606 / JCM 16027 / LMG 23796 / Sphe3) GN=Asphe3_09880 PE=4 SV=1
A1R6T7	0.00881442	>tr|A1R6T7|A1R6T7_ARTAT Putative cytochrome C heme-binding subunit OS=Arthrobacter aurescens (strain TC1) GN=AAur_2208 PE=4 SV=1;>tr|J7LX67|J7LX67_9MICC Putative ubiquinol-cytochrome c reductase,cytochrome c subunit OS=Arthrobacter sp. Rue61a GN=qcrC PE=4
A1R6G0	0.000180971	>tr|A1R6G0|A1R6G0_ARTAT Trans-aconitate 2-methyltransferase OS=Arthrobacter aurescens (strain TC1) GN=tam PE=3 SV=1;>tr|A0JWN5|A0JWN5_ARTS2 Trans-aconitate 2-methyltransferase OS=Arthrobacter sp. (strain FB24) GN=tam PE=3 SV=1;>tr|J7LWB8|J7LWB8_9MICC Trans
B8HBP1	0.00742792	>tr|B8HBP1|B8HBP1_ARTCA Electron transfer flavoprotein alpha subunit OS=Arthrobacter chlorophenolicus (strain A6 / ATCC 700700 / DSM 12829 / JCM 12360) GN=Achl_2464 PE=4 SV=1
H0QTU6	0.00838348	>tr|H0QTU6|H0QTU6_ARTGO Putative uncharacterized protein OS=Arthrobacter globiformis NBRC 12137 GN=ARGLB_114_00070 PE=4 SV=1
A1R8G8	0.0497457	>tr|A1R8G8|A1R8G8_ARTAT Putative mutT/nudix family protein OS=Arthrobacter aurescens (strain TC1) GN=AAur_2820 PE=3 SV=1;>tr|J7LQZ5|J7LQZ5_9MICC Putative mutT/nudix family protein OS=Arthrobacter sp. Rue61a GN=ARUE_c29740 PE=3 SV=1
H0QGK0	0.00951369	>tr|H0QGK0|H0QGK0_ARTGO Putative uncharacterized protein OS=Arthrobacter globiformis NBRC 12137 GN=ARGLB_005_00160 PE=4 SV=1
B8HB19	0.00232626	>tr|B8HB19|B8HB19_ARTCA Histidine triad (HIT) protein OS=Arthrobacter chlorophenolicus (strain A6 / ATCC 700700 / DSM 12829 / JCM 12360) GN=Achl_2368 PE=4 SV=1;>tr|F0M6P0|F0M6P0_ARTPP HIT family hydrolase, diadenosine tetraphosphate hydrolase OS=Arthrobact
A1R996	0.0262711	>sp|A1R996|MEND_ARTAT 2-succinyl-5-enolpyruvyl-6-hydroxy-3-cyclohexene-1-carboxylate synthase OS=Arthrobacter aurescens (strain TC1) GN=menD PE=3 SV=1;>tr|J7LYL1|J7LYL1_9MICC 2-succinyl-5-enolpyruvyl-6-hydroxy-3-cyclohexene-1-carboxylate synthase OS=Arthro
A1R102	0.00738095	>tr|A1R102|A1R102_ARTAT Putative transcriptional regulator, lacI family OS=Arthrobacter aurescens (strain TC1) GN=AAur_0084 PE=4 SV=1;>tr|J7LR79|J7LR79_9MICC HTH-type transcriptional regulator CelR OS=Arthrobacter sp. Rue61a GN=celR1 PE=4 SV=1
A1R6Z2	0.00330955	>tr|A1R6Z2|A1R6Z2_ARTAT Orotidine 5-phosphate decarboxylase OS=Arthrobacter aurescens (strain TC1) GN=pyrF PE=3 SV=1;>tr|J7LPG5|J7LPG5_9MICC Orotidine 5-phosphate decarboxylase OS=Arthrobacter sp. Rue61a GN=pyrF PE=3 SV=1
A1R3M8	0.00599931	>tr|A1R3M8|A1R3M8_ARTAT Uncharacterized protein OS=Arthrobacter aurescens (strain TC1) GN=AAur_1053 PE=4 SV=1;>tr|J7LN71|J7LN71_9MICC Uncharacterized protein OS=Arthrobacter sp. Rue61a GN=ARUE_c10070 PE=4 SV=1
F0M2I8	0.0189622	>tr|F0M2I8|F0M2I8_ARTPP Peptidyl-dipeptidase Dcp OS=Arthrobacter phenanthrenivorans (strain DSM 18606 / JCM 16027 / LMG 23796 / Sphe3) GN=Asphe3_20430 PE=3 SV=1
A1R4H0	0.0498324	>sp|A1R4H0|NHAA_ARTAT Na(+)/H(+) antiporter NhaA OS=Arthrobacter aurescens (strain TC1) GN=nhaA PE=3 SV=1;>tr|J7LUF6|J7LUF6_9MICC Na(+)/H(+) antiporter NhaA OS=Arthrobacter sp. Rue61a GN=nhaA PE=3 SV=1
F0M651	0.000113287	>tr|F0M651|F0M651_ARTPP N-(5-phosphoribosyl)anthranilate isomerase OS=Arthrobacter phenanthrenivorans (strain DSM 18606 / JCM 16027 / LMG 23796 / Sphe3) GN=trpF PE=3 SV=1;>tr|B8HHF3|B8HHF3_ARTCA N-(5-phosphoribosyl)anthranilate isomerase OS=Arthrobacter
A1R6C3	8.42142e-06	>tr|A1R6C3|A1R6C3_ARTAT NADP-dependent alcohol dehydrogenase OS=Arthrobacter aurescens (strain TC1) GN=AAur_2040 PE=3 SV=1;>tr|J7LUL7|J7LUL7_9MICC NADP-dependent alcohol dehydrogenase C OS=Arthrobacter sp. Rue61a GN=adhC PE=3 SV=1
A1R7I8	0.0352289	>tr|A1R7I8|A1R7I8_ARTAT Aminotransferase classes I and II protein OS=Arthrobacter aurescens (strain TC1) GN=AAur_2474 PE=4 SV=1;>tr|J7LSS0|J7LSS0_9MICC Putative aminotransferase OS=Arthrobacter sp. Rue61a GN=ARUE_c26290 PE=4 SV=1
A1RBS8	0.0373823	>tr|A1RBS8|A1RBS8_ARTAT NAD(P) transhydrogenase subunit beta OS=Arthrobacter aurescens (strain TC1) GN=AAur_4018 PE=3 SV=1;>tr|J7LUA4|J7LUA4_9MICC NAD(P) transhydrogenase subunit beta OS=Arthrobacter sp. Rue61a GN=pntB PE=3 SV=1;>tr|A0K2D9|A0K2D9_ARTS2 NAD
L8TIX8	0.0193453	>tr|L8TIX8|L8TIX8_9MICC Family 2 glycosyl transferase OS=Arthrobacter sp. SJCon GN=G205_23007 PE=4 SV=1
A0JYX3	0.024138	>tr|A0JYX3|A0JYX3_ARTS2 UDP-glucose pyrophosphorylase OS=Arthrobacter sp. (strain FB24) GN=Arth_2864 PE=4 SV=1;>tr|A0JZW7|A0JZW7_ARTS2 UDP-glucose pyrophosphorylase OS=Arthrobacter sp. (strain FB24) GN=Arth_3211 PE=4 SV=1;>tr|E1VVK9|E1VVK9_ARTAR UTP--gluco
B8HDF4	0.00153263	>tr|B8HDF4|B8HDF4_ARTCA Na+/solute symporter OS=Arthrobacter chlorophenolicus (strain A6 / ATCC 700700 / DSM 12829 / JCM 12360) GN=Achl_0964 PE=3 SV=1;>tr|H0QQZ1|H0QQZ1_ARTGO Putative Na(+)/solute symporter OS=Arthrobacter globiformis NBRC 12137 GN=ARGLB_0
J7LUU5	0.00119881	>tr|J7LUU5|J7LUU5_9MICC Uncharacterized protein OS=Arthrobacter sp. Rue61a GN=ARUE_c16790 PE=4 SV=1;>tr|A1R5M2|A1R5M2_ARTAT Putative acetyltransferase, GNAT family OS=Arthrobacter aurescens (strain TC1) GN=AAur_1775 PE=4 SV=1
A0JY59	0.0208685	>tr|A0JY59|A0JY59_ARTS2 Cold-shock DNA-binding protein family OS=Arthrobacter sp. (strain FB24) GN=Arth_2600 PE=3 SV=1;>tr|B8HAY4|B8HAY4_ARTCA Cold-shock DNA-binding domain protein OS=Arthrobacter chlorophenolicus (strain A6 / ATCC 700700 / DSM 12829 / JCM
A1R4S8	0.000960324	>tr|A1R4S8|A1R4S8_ARTAT Putative SIS (Sugar ISomerase) domain protein OS=Arthrobacter aurescens (strain TC1) GN=AAur_1466 PE=4 SV=1;>tr|J7LLR8|J7LLR8_9MICC Putative SIS (Sugar ISomerase) domain protein OS=Arthrobacter sp. Rue61a GN=ARUE_c13810 PE=4 SV=1;>t
H0QR52	1.67711e-05	>tr|H0QR52|H0QR52_ARTGO Putative two-component histidine kinase OS=Arthrobacter globiformis NBRC 12137 GN=ARGLB_083_01960 PE=4 SV=1;>tr|M7MS90|M7MS90_9MICC Sensor histidine kinase OS=Arthrobacter gangotriensis Lz1y GN=ADIAG_02732 PE=4 SV=1;>tr|F0M1S1|F0M1S
A1R5X7	0.00342921	>tr|A1R5X7|A1R5X7_ARTAT Putative sugar phosphate isomerase/epimerase OS=Arthrobacter aurescens (strain TC1) GN=AAur_1890 PE=4 SV=1;>tr|J7LU30|J7LU30_9MICC Uncharacterized protein OS=Arthrobacter sp. Rue61a GN=ARUE_c20220 PE=4 SV=1
F0M7B6	6.56642e-05	>tr|F0M7B6|F0M7B6_ARTPP Proline--tRNA ligase OS=Arthrobacter phenanthrenivorans (strain DSM 18606 / JCM 16027 / LMG 23796 / Sphe3) GN=proS PE=3 SV=1
A1RAR8	0.0152649	>tr|A1RAR8|A1RAR8_ARTAT Putative DNA polymerase IV OS=Arthrobacter aurescens (strain TC1) GN=AAur_3642 PE=4 SV=1;>tr|J7LYE3|J7LYE3_9MICC DNA polymerase IV OS=Arthrobacter sp. Rue61a GN=dinB2 PE=4 SV=1;>tr|N1V1A7|N1V1A7_9MICC DNA polymerase IV OS=Arthrobact
A1R5X8	0.00128027	>tr|A1R5X8|A1R5X8_ARTAT Putative sugar phosphate isomerase/epimerase OS=Arthrobacter aurescens (strain TC1) GN=AAur_1891 PE=4 SV=1;>tr|J7LR16|J7LR16_9MICC Uncharacterized protein OS=Arthrobacter sp. Rue61a GN=ARUE_c20230 PE=4 SV=1
A1R872	0.00331793	>tr|A1R872|A1R872_ARTAT Uncharacterized protein OS=Arthrobacter aurescens (strain TC1) GN=AAur_2719 PE=4 SV=1;>tr|J7LXR7|J7LXR7_9MICC Uncharacterized protein OS=Arthrobacter sp. Rue61a GN=ARUE_c28730 PE=4 SV=1
A1R1S1	0.00116226	>tr|A1R1S1|A1R1S1_ARTAT Putative lactoylglutathione lyase OS=Arthrobacter aurescens (strain TC1) GN=AAur_0367 PE=4 SV=1;>tr|J7LIX1|J7LIX1_9MICC Metalloprotein, glyoxylase/ bleomycin resistanceprotein/ type I ring-cleaving dioxygenases superfamily OS=Arthro
J7LTJ9	0.00139778	>tr|J7LTJ9|J7LTJ9_9MICC Putative cold shock protein OS=Arthrobacter sp. Rue61a GN=ARUE_c09510 PE=3 SV=1;>tr|A1R3H8|A1R3H8_ARTAT Putative cold shock protein OS=Arthrobacter aurescens (strain TC1) GN=AAur_1000 PE=3 SV=1
A1R6U5;J7LV46;A0JX28;L8TNL2;B8H8Q1;F0M1V0	1	>tr|A1R6U5|A1R6U5_ARTAT Putative Iron-sulfur cluster assembly accessory protein OS=Arthrobacter aurescens (strain TC1) GN=AAur_2216 PE=4 SV=1;>tr|J7LV46|J7LV46_9MICC Uncharacterized protein OS=Arthrobacter sp. Rue61a GN=ARUE_c23710 PE=4 SV=1;>tr|A0JX28|A0J
J7LRZ4	1	>tr|J7LRZ4|J7LRZ4_9MICC Transcriptional regulator, TetR family OS=Arthrobacter sp. Rue61a GN=ARUE_c06870 PE=4 SV=1
B8HG82	1	>tr|B8HG82|B8HG82_ARTCA Beta-lactamase domain protein OS=Arthrobacter chlorophenolicus (strain A6 / ATCC 700700 / DSM 12829 / JCM 12360) GN=Achl_1455 PE=4 SV=1
A0K0D4;B8HFT7	1	>tr|A0K0D4|A0K0D4_ARTS2 Carbohydrate ABC transporter substrate-binding protein, CUT1 family OS=Arthrobacter sp. (strain FB24) GN=Arth_3379 PE=4 SV=1;>tr|B8HFT7|B8HFT7_ARTCA Extracellular solute-binding protein family 1 OS=Arthrobacter chlorophenolicus (str
A1R251;J7LRA2	1	>tr|A1R251|A1R251_ARTAT TenA protein OS=Arthrobacter aurescens (strain TC1) GN=AAur_0504 PE=4 SV=1;>tr|J7LRA2|J7LRA2_9MICC Protein TenA OS=Arthrobacter sp. Rue61a GN=tenA PE=4 SV=1
A1R5B7;J7LVB6	1	>tr|A1R5B7|A1R5B7_ARTAT Transcriptional regulatory protein OS=Arthrobacter aurescens (strain TC1) GN=AAur_1666 PE=3 SV=1;>tr|J7LVB6|J7LVB6_9MICC Transcriptional regulatory protein OS=Arthrobacter sp. Rue61a GN=dctR PE=3 SV=1
A1R7U8;J7LT16	1	>tr|A1R7U8|A1R7U8_ARTAT N-acetylglucosamine-6-phosphate deacetylase OS=Arthrobacter aurescens (strain TC1) GN=nagA PE=3 SV=1;>tr|J7LT16|J7LT16_9MICC N-acetylglucosamine-6-phosphate deacetylase OS=Arthrobacter sp. Rue61a GN=nagA PE=3 SV=1
A1R4B0;J7LLC7	1	>tr|A1R4B0|A1R4B0_ARTAT Uncharacterized protein OS=Arthrobacter aurescens (strain TC1) GN=AAur_1289 PE=4 SV=1;>tr|J7LLC7|J7LLC7_9MICC Uncharacterized protein YyaL OS=Arthrobacter sp. Rue61a GN=yyaL PE=4 SV=1
A0JQW3;A1R0V5;B8H867;F0M4Q6;H0QKP2;J7LQ57;L8TNR0	1	>tr|A0JQW3|A0JQW3_ARTS2 Galactarate dehydratase / L-talarate dehydratase OS=Arthrobacter sp. (strain FB24) GN=Arth_0032 PE=4 SV=1;>tr|A1R0V5|A1R0V5_ARTAT Mandelate racemase OS=Arthrobacter aurescens (strain TC1) GN=clcB PE=4 SV=1;>tr|B8H867|B8H867_ARTCA Ma
A1RAV6;J7LZZ1	1	>tr|A1RAV6|A1RAV6_ARTAT Putative NADH ubiquinone oxidoreductase/Multisubunit Na+/H+ antiporter, MnhA/B subunit OS=Arthrobacter aurescens (strain TC1) GN=AAur_3681 PE=3 SV=1;>tr|J7LZZ1|J7LZZ1_9MICC Putative K(+)/H(+) antiporter subunit A/B OS=Arthrobacter s
B8H713	1	>tr|B8H713|B8H713_ARTCA NADH dehydrogenase (Quinone) OS=Arthrobacter chlorophenolicus (strain A6 / ATCC 700700 / DSM 12829 / JCM 12360) GN=Achl_3660 PE=3 SV=1
A0JV92	1	>tr|A0JV92|A0JV92_ARTS2 UDP-N-acetylmuramoylalanine--D-glutamate ligase OS=Arthrobacter sp. (strain FB24) GN=murD PE=3 SV=1
A0JWN9	1	>tr|A0JWN9|A0JWN9_ARTS2 UvrABC system protein A OS=Arthrobacter sp. (strain FB24) GN=uvrA PE=3 SV=1
H0QS51;F0M8B8;A0JYQ8	1	>tr|H0QS51|H0QS51_ARTGO Putative uncharacterized protein OS=Arthrobacter globiformis NBRC 12137 GN=ARGLB_085_02210 PE=4 SV=1;>tr|F0M8B8|F0M8B8_ARTPP Uncharacterized protein OS=Arthrobacter phenanthrenivorans (strain DSM 18606 / JCM 16027 / LMG 23796 / Sphe
A0JZ95	1	>tr|A0JZ95|A0JZ95_ARTS2 Acetyl-CoA acetyltransferase OS=Arthrobacter sp. (strain FB24) GN=Arth_2986 PE=3 SV=1
A1R5X6;J7LVQ1	1	>tr|A1R5X6|A1R5X6_ARTAT D-ribose-binding protein OS=Arthrobacter aurescens (strain TC1) GN=rbsB PE=4 SV=1;>tr|J7LVQ1|J7LVQ1_9MICC D-ribose-binding protein RbsB OS=Arthrobacter sp. Rue61a GN=rbsB3 PE=4 SV=1
A1R6S4;J7LPA6	1	>tr|A1R6S4|A1R6S4_ARTAT Peptide deformylase OS=Arthrobacter aurescens (strain TC1) GN=def PE=3 SV=1;>tr|J7LPA6|J7LPA6_9MICC Peptide deformylase OS=Arthrobacter sp. Rue61a GN=def2 PE=3 SV=1
A1R809;J7LY64	1	>tr|A1R809|A1R809_ARTAT Cell division protein FtsX OS=Arthrobacter aurescens (strain TC1) GN=AAur_2655 PE=3 SV=1;>tr|J7LY64|J7LY64_9MICC Cell division protein FtsX OS=Arthrobacter sp. Rue61a GN=ftsX PE=3 SV=1
