# Supplementary material for: Degradation of Swainsonine by the NADP-Dependent Alcohol Dehydrogenase A1R6C3 in Arthrobacter sp. HW08
Source: Toxins (Basel). 2016 May 16;8(5):145. doi: 10.3390/toxins8050145 (PMC4885060; doi:10.3390/toxins8050145)
Supplement: Supplementary file 1 [file toxins-08-00145-s001.zip › toxins-124164-supplementary/Table S2.xls]

## Sheet:  GO
Level	GO ID	Term	Type	#Seqs	Graph Score	Sequences
2	GO:0071840	cellular component organization or biogenesis	biological_process	7	0.76	tr|A1R3Z8|A1R3Z8_ARTAT, tr|A0JY59|A0JY59_ARTS2, tr|H0QMU6|H0QMU6_ARTGO, tr|A1R1T1|A1R1T1_ARTAT, tr|A1R6C3|A1R6C3_ARTAT, tr|A0JWS9|A0JWS9_ARTS2, tr|B8HG82|B8HG82_ARTCA
2	GO:0032501	multicellular organismal process	biological_process	4	0.7	tr|A1R6C3|A1R6C3_ARTAT, tr|A1R4F9|A1R4F9_ARTAT, tr|H0QMU6|H0QMU6_ARTGO, tr|F0M4Q8|F0M4Q8_ARTPP
2	GO:0044699	single-organism process	biological_process	24	8	tr|A1R3Z8|A1R3Z8_ARTAT, tr|A0JY59|A0JY59_ARTS2, tr|A1RBS8|A1RBS8_ARTAT, tr|A0JWN9|A0JWN9_ARTS2, tr|F0M6L0|F0M6L0_ARTPP, sp|A1R556|LEXA_ARTAT, tr|H0QMU6|H0QMU6_ARTGO, tr|A1R6C3|A1R6C3_ARTAT, tr|H0QR52|H0QR52_ARTGO, tr|A1R4F9|A1R4F9_ARTAT, tr|A0JV92|A0JV92_ARTS2, tr|A1R1T1|A1R1T1_ARTAT, tr|B8HC87|B8HC87_ARTCA, tr|A1R6S4|A1R6S4_ARTAT, tr|A1R9P3|A1R9P3_ARTAT, tr|J7LYI5|J7LYI5_9MICC, tr|A1R9L0|A1R9L0_…
2	GO:0002376	immune system process	biological_process	2	0.45	tr|A1R6C3|A1R6C3_ARTAT, tr|H0QMU6|H0QMU6_ARTGO
2	GO:0008152	metabolic process	biological_process	72	36.6	tr|A1RBS8|A1RBS8_ARTAT, tr|J7LXT8|J7LXT8_9MICC, tr|A1R3Z8|A1R3Z8_ARTAT, tr|A0JY59|A0JY59_ARTS2, tr|H0QMU6|H0QMU6_ARTGO, tr|H0QHI2|H0QHI2_ARTGO, tr|A0JWN9|A0JWN9_ARTS2, tr|A1R6Z2|A1R6Z2_ARTAT, tr|F0M6L0|F0M6L0_ARTPP, sp|A1R556|LEXA_ARTAT, tr|A1R921|A1R921_ARTAT, tr|A1R7Y5|A1R7Y5_ARTAT, tr|J7LYI5|J7LYI5_9MICC, tr|B8HB19|B8HB19_ARTCA, tr|L8TSC8|L8TSC8_9MICC, tr|A0K0E7|A0K0E7_ARTS2, tr|A1R7I8|A1R7I8_…
2	GO:0023052	signaling	biological_process	5	1.26	tr|H0QR52|H0QR52_ARTGO, tr|H0QMU6|H0QMU6_ARTGO, tr|A1R5B7|A1R5B7_ARTAT, tr|A1R6S4|A1R6S4_ARTAT, tr|F0M4Q8|F0M4Q8_ARTPP
2	GO:0065007	biological regulation	biological_process	23	3.4	tr|A1R3Z8|A1R3Z8_ARTAT, tr|A0JY59|A0JY59_ARTS2, tr|H0QMU6|H0QMU6_ARTGO, tr|A1R921|A1R921_ARTAT, tr|A1R7Y5|A1R7Y5_ARTAT, sp|A1R556|LEXA_ARTAT, tr|L8TSC8|L8TSC8_9MICC, tr|A0JWN9|A0JWN9_ARTS2, tr|H0QR52|H0QR52_ARTGO, tr|A1R6S4|A1R6S4_ARTAT, tr|A1R1T1|A1R1T1_ARTAT, tr|B8HB19|B8HB19_ARTCA, sp|A1R4H0|NHAA_ARTAT, tr|A1R5B7|A1R5B7_ARTAT, tr|F0M7B6|F0M7B6_ARTPP, tr|A1R4F9|A1R4F9_ARTAT, tr|J7LS68|J7LS68_9M…
2	GO:0050896	response to stimulus	biological_process	24	13.22	tr|A0JWN9|A0JWN9_ARTS2, sp|A1R556|LEXA_ARTAT, tr|H0QSJ6|H0QSJ6_ARTGO, tr|A1R318|A1R318_ARTAT, tr|F0M3F8|F0M3F8_ARTPP, tr|H0QR52|H0QR52_ARTGO, tr|A1R6C3|A1R6C3_ARTAT, tr|L8TSC8|L8TSC8_9MICC, tr|A1R3Z8|A1R3Z8_ARTAT, tr|A0JY59|A0JY59_ARTS2, tr|A1R5W7|A1R5W7_ARTAT, tr|A0JZ95|A0JZ95_ARTS2, tr|H0QMU6|H0QMU6_ARTGO, tr|F0M4Q8|F0M4Q8_ARTPP, tr|J7LYI5|J7LYI5_9MICC, tr|A1R4F9|A1R4F9_ARTAT, tr|J7LTJ9|J7LTJ9_…
2	GO:0009987	cellular process	biological_process	68	19.24	tr|A1RBS8|A1RBS8_ARTAT, tr|J7LXT8|J7LXT8_9MICC, tr|A1R3Z8|A1R3Z8_ARTAT, tr|A0JY59|A0JY59_ARTS2, tr|H0QMU6|H0QMU6_ARTGO, tr|H0QHI2|H0QHI2_ARTGO, tr|A0JWN9|A0JWN9_ARTS2, tr|A1R6Z2|A1R6Z2_ARTAT, tr|F0M6L0|F0M6L0_ARTPP, sp|A1R556|LEXA_ARTAT, tr|A1R921|A1R921_ARTAT, tr|A1R7Y5|A1R7Y5_ARTAT, tr|J7LYI5|J7LYI5_9MICC, tr|B8HB19|B8HB19_ARTCA, tr|L8TSC8|L8TSC8_9MICC, tr|A0K0E7|A0K0E7_ARTS2, tr|A1R7I8|A1R7I8_…
2	GO:0040007	growth	biological_process	14	13.13	tr|A1R6G0|A1R6G0_ARTAT, tr|A1R809|A1R809_ARTAT, sp|A0JZ71|RS8_ARTS2, tr|A1R9S4|A1R9S4_ARTAT, tr|A1R9P3|A1R9P3_ARTAT, tr|A1R4A3|A1R4A3_ARTAT, tr|A1R8R3|A1R8R3_ARTAT, tr|B8HCR8|B8HCR8_ARTCA, tr|F0M6L0|F0M6L0_ARTPP, tr|L8TSC8|L8TSC8_9MICC, tr|A1R3Z8|A1R3Z8_ARTAT, tr|A1R6T7|A1R6T7_ARTAT, tr|A0JY59|A0JY59_ARTS2, tr|J7LTJ9|J7LTJ9_9MICC
2	GO:0051179	localization	biological_process	12	2.96	tr|A1RBS8|A1RBS8_ARTAT, tr|F0M6L0|F0M6L0_ARTPP, tr|H0QMU6|H0QMU6_ARTGO, tr|A1RCB0|A1RCB0_ARTAT, tr|B8HC87|B8HC87_ARTCA, tr|A1R6C3|A1R6C3_ARTAT, sp|A1R4H0|NHAA_ARTAT, tr|A1R8I0|A1R8I0_ARTAT, tr|A1RAV6|A1RAV6_ARTAT, tr|B8H713|B8H713_ARTCA, tr|A0JWN9|A0JWN9_ARTS2, tr|A1R5X6|A1R5X6_ARTAT
2	GO:0032502	developmental process	biological_process	3	1.82	tr|A1R6C3|A1R6C3_ARTAT, tr|A1R4F9|A1R4F9_ARTAT, tr|J7LYI5|J7LYI5_9MICC
2	GO:0051704	multi-organism process	biological_process	5	1.08	tr|A1R6G0|A1R6G0_ARTAT, tr|A1R6C3|A1R6C3_ARTAT, tr|A0JWN9|A0JWN9_ARTS2, tr|A0JZ95|A0JZ95_ARTS2, tr|A0JYN3|A0JYN3_ARTS2
Level	GO ID	Term	Type	#Seqs	Graph Score	Sequences
2	GO:0005198	structural molecule activity	molecular_function	4	2.4	tr|E1VY68|E1VY68_ARTAR, sp|A1R8R4|RL17_ARTAT, sp|A0JZ71|RS8_ARTS2, sp|A0JZ84|RL3_ARTS2
2	GO:0009055	electron carrier activity	molecular_function	2	2	tr|A0JYK0|A0JYK0_ARTS2, tr|B8HBP1|B8HBP1_ARTCA
2	GO:0001071	nucleic acid binding transcription factor activity	molecular_function	3	1.32	tr|A1R921|A1R921_ARTAT, tr|A1R3Z8|A1R3Z8_ARTAT, tr|A0JY59|A0JY59_ARTS2
2	GO:0005215	transporter activity	molecular_function	5	0.62	tr|F0M6L0|F0M6L0_ARTPP, tr|A1R8I0|A1R8I0_ARTAT, sp|A1R4H0|NHAA_ARTAT, tr|B8HC87|B8HC87_ARTCA, tr|A1RBS8|A1RBS8_ARTAT
2	GO:0003824	catalytic activity	molecular_function	58	21.6	tr|F0M4Q8|F0M4Q8_ARTPP, tr|A1R6C3|A1R6C3_ARTAT, tr|F0M2I8|F0M2I8_ARTPP, tr|A1R7I8|A1R7I8_ARTAT, tr|H0QM48|H0QM48_ARTGO, tr|J7LYI5|J7LYI5_9MICC, tr|A0K0E7|A0K0E7_ARTS2, tr|J7LXT8|J7LXT8_9MICC, tr|F0M6L0|F0M6L0_ARTPP, tr|A1R1T1|A1R1T1_ARTAT, tr|F0M180|F0M180_ARTPP, tr|H0QHI2|H0QHI2_ARTGO, tr|A1RBS8|A1RBS8_ARTAT, tr|N1V2A3|N1V2A3_9MICC, tr|A1R8F8|A1R8F8_ARTAT, sp|A1R5R2|FMT_ARTAT, tr|A0JWN9|A0JWN9_A…
2	GO:0005488	binding	molecular_function	49	26.41	tr|B8HG82|B8HG82_ARTCA, tr|A1R4F9|A1R4F9_ARTAT, tr|A1R318|A1R318_ARTAT, tr|H0QR52|H0QR52_ARTGO, tr|E1VY68|E1VY68_ARTAR, sp|A0JZ71|RS8_ARTS2, sp|A0JZ84|RL3_ARTS2, tr|H0QMU6|H0QMU6_ARTGO, sp|A1R996|MEND_ARTAT, tr|A1R7I8|A1R7I8_ARTAT, tr|H0QM48|H0QM48_ARTGO, tr|L8TSC8|L8TSC8_9MICC, tr|J7LUU5|J7LUU5_9MICC, tr|A1R7U8|A1R7U8_ARTAT, tr|A1R1C0|A1R1C0_ARTAT, tr|A0JWN9|A0JWN9_ARTS2, sp|A0JV26|ASSY_ARTS2, t…

## Sheet: KEGG
Pathway	Seqs in Pathway	Enzyme	Ezyme ID	Seqs of Enzyme	Seqs	Pathway ID	Pathway Image
Biotin metabolism	1	reductase	ec:1.1.1.100	1	tr|A0JWS9|A0JWS9_ARTS2	map00780	map00780_20131020232440.png
Phenylpropanoid biosynthesis	1	dehydrogenase	ec:1.1.1.195	1	tr|A1R6C3|A1R6C3_ARTAT	map00940	map00940_20131020232443.png
Pyruvate metabolism	2	dehydrogenase	ec:1.8.1.4	1	tr|H0QM48|H0QM48_ARTGO	map00620	map00620_20131020232448.png
Aminoacyl-tRNA biosynthesis	2	formyltransferase	ec:2.1.2.9	1	sp|A1R5R2|FMT_ARTAT	map00970	map00970_20131020232454.png
Glycolysis / Gluconeogenesis	3	dehydrogenase (NADP+)	ec:1.1.1.2	1	tr|A1R6C3|A1R6C3_ARTAT	map00010	map00010_20131020232500.png
Butanoate metabolism	2	reductase	ec:1.1.1.36	1	tr|A0JWS9|A0JWS9_ARTS2	map00650	map00650_20131020232507.png
Arginine and proline metabolism	2	oxidase	ec:1.4.3.10	1	tr|F0M4Q8|F0M4Q8_ARTPP	map00330	map00330_20131020232512.png
Benzoate degradation	1	C-acyltransferase	ec:2.3.1.16	1	tr|A0JZ95|A0JZ95_ARTS2	map00362	map00362_20131020232518.png
Fatty acid degradation	1	C-acyltransferase	ec:2.3.1.16	1	tr|A0JZ95|A0JZ95_ARTS2	map00071	map00071_20131020232524.png
Purine metabolism	4	adenylpyrophosphatase	ec:3.6.1.3	3	tr|A0JWN9|A0JWN9_ARTS2, tr|A1R5W7|A1R5W7_ARTAT, tr|H0QR52|H0QR52_ARTGO	map00230	map00230_20131020232533.png
Glycine, serine and threonine metabolism	2	dehydrogenase	ec:1.8.1.4	1	tr|H0QM48|H0QM48_ARTGO	map00260	map00260_20131020232540.png
Pantothenate and CoA biosynthesis	1	ligase	ec:6.3.2.1	1	tr|H0QJJ6|H0QJJ6_ARTGO	map00770	map00770_20131020232547.png
Ubiquinone and other terpenoid-quinone biosynthesis	1	synthase	ec:2.2.1.9	1	sp|A1R996|MEND_ARTAT	map00130	map00130_20131020232552.png
Glutathione metabolism	1	ligase	ec:6.3.2.2	1	tr|A1R6C3|A1R6C3_ARTAT	map00480	map00480_20131020232557.png
Styrene degradation	1	beta-diketonase	ec:3.7.1.2	1	tr|J7LXT8|J7LXT8_9MICC	map00643	map00643_20131020232601.png
Caprolactam degradation	1	dehydrogenase (NADP+)	ec:1.1.1.2	1	tr|A1R6C3|A1R6C3_ARTAT	map00930	map00930_20131020232604.png
Ethylbenzene degradation	1	C-acyltransferase	ec:2.3.1.16	1	tr|A0JZ95|A0JZ95_ARTS2	map00642	map00642_20131020232607.png
T cell receptor signaling pathway	1	phosphatase	ec:3.1.3.16	1	tr|H0QR52|H0QR52_ARTGO	map04660	map04660_20131020232609.png
Tyrosine metabolism	1	beta-diketonase	ec:3.7.1.2	1	tr|J7LXT8|J7LXT8_9MICC	map00350	map00350_20131020232614.png
Fatty acid elongation	1	C-acyltransferase	ec:2.3.1.16	1	tr|A0JZ95|A0JZ95_ARTS2	map00062	map00062_20131020232617.png
One carbon pool by folate	3	cyclohydrolase	ec:3.5.4.9	1	tr|H0QHI2|H0QHI2_ARTGO	map00670	map00670_20131020232623.png
Fatty acid biosynthesis	2	synthase	ec:2.3.1.85	1	tr|A1R8Z6|A1R8Z6_ARTAT	map00061	map00061_20131020232627.png
Biosynthesis of unsaturated fatty acids	2	C-acyltransferase	ec:2.3.1.16	1	tr|A0JZ95|A0JZ95_ARTS2	map01040	map01040_20131020232634.png
Alanine, aspartate and glutamate metabolism	1	synthase	ec:6.3.4.5	1	sp|A0JV26|ASSY_ARTS2	map00250	map00250_20131020232641.png
Geraniol degradation	1	C-acyltransferase	ec:2.3.1.16	1	tr|A0JZ95|A0JZ95_ARTS2	map00281	map00281_20131020232647.png
Valine, leucine and isoleucine degradation	2	C-acyltransferase	ec:2.3.1.16	1	tr|A0JZ95|A0JZ95_ARTS2	map00280	map00280_20131020232654.png
Thiamine metabolism	1	phosphatase	ec:3.6.1.15	1	tr|A1R4F9|A1R4F9_ARTAT	map00730	map00730_20131020232659.png
beta-Alanine metabolism	1	ligase	ec:6.3.2.1	1	tr|H0QJJ6|H0QJJ6_ARTGO	map00410	map00410_20131020232704.png
Nicotinate and nicotinamide metabolism	1	transhydrogenase (Re/Si-specific)	ec:1.6.1.2	1	tr|A1RBS8|A1RBS8_ARTAT	map00760	map00760_20131020232709.png
Glyoxylate and dicarboxylate metabolism	1	reductase	ec:1.1.1.36	1	tr|A0JWS9|A0JWS9_ARTS2	map00630	map00630_20131020232715.png
Citrate cycle (TCA cycle)	2	dehydrogenase	ec:1.8.1.4	1	tr|H0QM48|H0QM48_ARTGO	map00020	map00020_20131020232725.png
Glycerolipid metabolism	1	dehydrogenase (NADP+)	ec:1.1.1.2	1	tr|A1R6C3|A1R6C3_ARTAT	map00561	map00561_20131020232731.png
Pyrimidine metabolism	1	synthase	ec:2.1.1.45	1	sp|A1R8Y7|TYSY_ARTAT	map00240	map00240_20131020232737.png
alpha-Linolenic acid metabolism	1	C-acyltransferase	ec:2.3.1.16	1	tr|A0JZ95|A0JZ95_ARTS2	map00592	map00592_20131020232742.png
Phenylalanine, tyrosine and tryptophan biosynthesis	2	dehydratase	ec:4.2.1.10	2	tr|A0K0E7|A0K0E7_ARTS2, tr|J7LXT8|J7LXT8_9MICC	map00400	map00400_20131020232749.png
Carbon fixation pathways in prokaryotes	1	cyclohydrolase	ec:3.5.4.9	1	tr|H0QHI2|H0QHI2_ARTGO	map00720	map00720_20131020232752.png
