# Supplementary material for: Degradation of Swainsonine by the NADP-Dependent Alcohol Dehydrogenase A1R6C3 in Arthrobacter sp. HW08
Source: Toxins (Basel). 2016 May 16;8(5):145. doi: 10.3390/toxins8050145 (PMC4885060; doi:10.3390/toxins8050145)
Supplement: Supplementary file 1 [file toxins-08-00145-s001.zip › toxins-124164-supplementary/Table S3.xls]

## Sheet: Sheet1
Gene	Protein	Numeber	Primeer 5'to3'
Arth_2986	A0JZ95	34	F'-CCGGAATTCATGAGCAACTCCCCAGACAACAATG
		32	R'-CCCAAGCTTTCAGTCCCGGTAGAGGAGGAGGG
AAur_2040	A1R6C3	28	F'-CCGGAATTCATGCCTACCGCTAATGCTT
		29	R'-CCCAAGCTTCTAGCCGATAGTGGAGACGT
AAur_1890	A1R5X7	31	F'-CCGGAATTCATGTCCCGCTTCAAGTATTCCT
		30	R'-CCCAAGCTTTTACTCATTGGGCCACAGCTC
