# Supplementary material for: Degradation of Swainsonine by the NADP-Dependent Alcohol Dehydrogenase A1R6C3 in Arthrobacter sp. HW08
Source: Toxins (Basel). 2016 May 16;8(5):145. doi: 10.3390/toxins8050145 (PMC4885060; doi:10.3390/toxins8050145)
Supplement: Supplementary file 1 [file toxins-08-00145-s001.zip › toxins-124164-supplementary/Table S4.xls]

## Sheet: Sheet1
Gene	Protein	Number	Primeer 5'to3'
Asphe3_13960	F0M7B6	28	F'-AAGATCCCGTCGATGCCGAGGTTGC
		28	R'-ATCTCCTCGCGAATGACGGCCTCGA
AAur_1890	A1R5X7	33	F'-ATGTCCCGCTTCAAGTATTCCTACAACGCC
		27	R'-ATCGACGTTGTGCGTTGCCGGTTC
AAur_1891	A1R5X8	32	F'-TACCAATTCGGAGTCAGCACCTTCATCCT
		31	R'-AGACCTCGATCAGGTCGTAGCCCATCTC
AAur_2040	A1R6C3	30	F'-ATGCCTACCGCTAATGCTTACGCTGCC
		27	R'-CAGAGTGGCAAATGCCGGCGAACT
AAur_2719	A1R872	33	F'-ATGAGCGAAAACACCAGTGGAGGCTTTATC
		32	R'-CGTCGCTTACAGCGTCCAAGGCATAGATT
AAur_4018	A1RBS8	28	F'-ATGACGCTGCTCAATCCCACCTGGA
		28	R'-ATGACGCTGCTCAATCCCACCTGGA
ARGLB_083_01960	H0QR52	28	F'-ATCTCCCCCATTGCCAACCCGGTGA
		28	R'-TTCAATGTCAGGGCGGTCGGGCTTC
Arth_1568	A0JV92	28	F'-TGAGCAGCCCTATACCTTCGCCGCT
		28	R'-ACCGAGTTCGATCAGGGTGTCTGCG
Arth_2079	A0JWN9	32	F'-CCGTAGCTGAAGAACCAGCCCTTGATGCC
		28	R'-TCCAGGTCCACGTTCCGCAGGTTGT
Arth_2600	A0JY59	28	F'-ATGGCACAGGGAACCGTCAAGTGGT
		33	R'-GCCGGTCTGGATCTCAGAGTAGTGAACAAA
Arth_2986	A0JZ95	28	F'-CGGAGCAGGTGGATGCGGTCATCAT
		33	R'-CGGAAAGGCACACTTTGTTGATAGTGACCG
ARUE_c09510	J7LTJ9	27	F'-GTGGGCATCATGGCTTTGGGAACC
		27	R'-CACAAAGACGTCGTCGCCGGATTC
Arthrobactr sp. HW 08	16Sr RNA	32	F'-GCTAACTACGTGCCAGCAGCCGCGGTAAT
		30	R'-TACCCACTGCAGAACCGGAGTTGAGCC
